# Supplementary material for: Influence of Five Drying Methods on Active Compound Contents and Bioactivities of Fresh Flowers from Syringa pubescens Turcz
Source: Molecules. 2023 Nov 27;28(23):7803. doi: 10.3390/molecules28237803 (PMC10708128; doi:10.3390/molecules28237803)
Supplement: Supplementary file 1 [file molecules-28-07803-s001.zip]

Archive with 1 entries (1 files):
- molecules-2678559-supplementary.pdf
